# Supplementary material for: Influence of Disease-Causing Mutations on Protein Structural Networks
Source: Front Mol Biosci. 2021 Mar 10;7:620554. doi: 10.3389/fmolb.2020.620554 (PMC7987782; doi:10.3389/fmolb.2020.620554)
Supplement: Supplementary file 2 [file table1.xlsx]

## Sheet: final_datasheet
Supplementary Table 1: Datasheet containing information of analysed disease cases. The table lists the comparision scores, NDS and RMSD obtained by comparing the crystal structures of the wildtype and disease mutant. All network information that has been analysed is detailed in the table shown below.
UniProt ID	Protein name	Number of disease-causing mutations	Disease caused	Wildtype_Chain	Mutant_Chain	Length of aligned residues	RMSD in Å	NDS	Number of Edges			Number of Hubs
									WLD	MUT	Retained	WLD	MUT	Retained
Q9GZV9	Fibroblast growth factor 23	2	Hypophosphatemic rickets, autosomal dominant	2p39_A	5w21_B	139	1.75	0.21	451	481	407	19	15	13
Q9Y3Q4	Potassium/sodium hyperpolarization-activated cyclic nucleotide-gated channel 4	1	Sick sinus syndrome 2	3otf_A	4hbn_A	196	0.6	0.151	697	693	660	18	18	16
P31415	Calsequestrin-1	1	Myopathy, vacuolar, with CASQ1 aggregates	3uom_A	5crg_A	350	1.81	0.248	1275	1238	1180	41	47	34
Q5JTJ3	Cytochrome c oxidase assembly factor 6 homolog	1	Cardioencephalomyopathy, fatal infantile, due to cytochrome c oxidase deficiency 4	6pce_A	6pcf_A	56	0.98	0.103	181	186	180	4	4	4
P11310	Medium-chain specific acyl-CoA dehydrogenase, mitochondrial	1	Acyl-CoA dehydrogenase medium-chain deficiency	1ege_A	4p13_A	387	0.46	0.248	1537	1521	1454	69	81	64
P46976	Glycogenin-1	1	Glycogen storage disease 15	3u2u_A	3rmv_A	238	1.47	0.214	895	905	838	40	45	36
P02649	Apolipoprotein E	1	Hyperlipoproteinemia 3	1or3_A	1gs9_A	136	1.56	0.166	506	520	491	24	21	19
Q16595	Frataxin, mitochondrial	1	Friedreich ataxia	3s4m_A	3s5e_A	120	0.46	0.108	430	422	410	17	18	16
P36871	Phosphoglucomutase-1	1	Congenital disorder of glycosylation 1T	5epc_A	5jn5_B	555	0.47	0.224	2153	2178	2095	113	111	104
Q9H1Y0	Autophagy protein 5	1	Spinocerebellar ataxia, autosomal recessive, 25	4tq1_A	5d7g_A	249	0.91	0.221	883	933	851	45	37	35
P68871	Hemoglobin subunit beta	1	Sickle cell anemia	2dn1_B	5e6e_B	145	0.15	0.052	541	534	532	19	21	19
P21802	Fibroblast growth factor receptor 2	1	Apert syndrome	1e0o_B	2fdb_P	118	2.82	0.195	350	351	317	11	11	8
Q7Z2E3	Aprataxin	1	Ataxia-oculomotor apraxia syndrome	4ndh_A	4ndi_B	179	1.41	0.167	643	650	609	29	30	25
P07902	Galactose-1-phosphate uridylyltransferase	1	Galactosemia	5in3_A	6gqd_A	324	1.02	0.18	1181	1188	1140	50	48	45
P00441	Superoxide dismutase [Cu-Zn]	2	Amyotrophic lateral sclerosis 1	2c9v_A	3k91_B	128	0.55	0.13	457	456	432	20	17	13
P41250	Glycine--tRNA ligase	1	Charcot-Marie-Tooth disease 2D	2zt5_A	4kqe_A	525	1.98	0.245	1952	1955	1846	90	94	76
P11413	Glucose-6-phosphate 1-dehydrogenase	1	Anemia, non-spherocytic hemolytic, due to G6PD deficiency	6e08_L	6e07_B	485	0.59	0.188	1825	1849	1770	90	85	78
O60341	Lysine-specific histone demethylase 1A	1	Cleft palate, psychomotor retardation, and distinctive facial features	2z3y_A	5l3d_A	643	1.68	0.255	2451	2444	2346	93	94	79
P21802	Fibroblast growth factor receptor 2	1	Crouzon syndrome	1gjo_A	2pwl_B	278	0.92	0.223	1045	1015	966	41	58	39
P08559	Pyruvate dehydrogenase E1 component subunit alpha, somatic form, mitochondrial	1	Pyruvate dehydrogenase E1-alpha deficiency	6cfo_A	6cer_A	341	0.73	0.188	1285	1298	1233	57	57	53
P01112	GTPase HRas	1	Congenital myopathy with excess of muscle spindles	3k8y_A	3oiw_A	166	0.12	0.089	630	623	618	28	33	28
P49588	Alanine--tRNA ligase, cytoplasmic	1	Charcot-Marie-Tooth disease 2N	4xem_A	4xeo_A	377	0.51	0.176	1474	1476	1432	84	82	74
P21549	Serine--pyruvate aminotransferase	1	Hyperoxaluria primary 1	5f9s_A	5luc_A	385	0.31	0.16	1490	1508	1467	82	73	71
P37231	Peroxisome proliferator-activated receptor gamma	1	Lipodystrophy, familial partial, 3	6ms7_A	4l98_B	254	1.9	0.225	938	986	901	48	39	38
P12004	Proliferating cell nuclear antigen	1	Ataxia-telangiectasia-like disorder 2	1u7b_A	5e0v_A	249	0.8	0.198	867	878	813	33	26	21
P49773	Histidine triad nucleotide-binding protein 1	1	Neuromyotonia and axonal neuropathy, autosomal recessive	6b42_A	5waa_A	113	1.04	0.091	369	357	352	7	9	6
Q99497	Parkinson disease protein 7	1	Parkinson disease 7	1p5f_A	2rk4_A	185	0.15	0.073	726	724	715	31	32	29
P08397	Porphobilinogen deaminase	1	Acute intermittent porphyria	3ecr_A	3eq1_B	310	0.62	0.23	1161	1183	1115	58	50	47
P00367	Glutamate dehydrogenase 1, mitochondrial	1	Familial hyperinsulinemic hypoglycemia 6	1l1f_A	6dqg_B	495	1.1	0.268	1891	1892	1764	81	89	66
P07477	Trypsin-1	1	Pancreatitis, hereditary	1trn_A	2ra3_A	220	0.39	0.157	822	837	794	47	44	39
Q06124	Tyrosine-protein phosphatase non-receptor type 11	1	LEOPARD syndrome 1	3zm1_A	4gwf_A	259	0.82	0.201	994	996	946	59	57	50
P19544	Wilms tumor protein	1	Denys-Drash syndrome	6b0o_A	6b0r_A	118	1.69	0.144	333	337	325	1	2	1
P04637	Cellular tumor antigen p53	1	Li-Fraumeni syndrome	5mct_A	6ggc_A	197	0.74	0.203	679	695	659	26	23	20
Q14376	UDP-glucose 4-epimerase	1	Epimerase-deficiency galactosemia	1ek6_A	1i3k_A	345	0.53	0.18	1334	1335	1296	72	67	64
Q99972	Myocilin	1	Glaucoma 1, open angle, A	4wxq_A	6ou0_A	244	1.61	0.252	903	919	804	40	38	30
P61769	Beta-2-microglobulin [Cleaved into: Beta-2-microglobulin form pI 5.3]	1	Amyloidosis 8	1k5n_B	5csb_A	95	1.8	0.198	301	295	261	8	10	6
P08603	Complement factor H	1	Hemolytic uremic syndrome atypical 1	2g7i_A	3rj3_D	124	1.02	0.146	417	399	387	10	14	8
P04156	Major prion protein	1	Creutzfeldt-Jakob disease	1i4m_A	3heq_B	71	2.11	0.153	188	184	165	1	1	1
P61626	Lysozyme C	1	Amyloidosis 8	2nwd_X	1oua_A	130	0.26	0.099	487	489	477	26	25	25
P54577	Tyrosine--tRNA ligase, cytoplasmic	1	Charcot-Marie-Tooth disease, dominant, intermediate type, C	1n3l_A	5thh_A	328	1.25	0.241	1246	1248	1178	60	59	51
P38398	Breast cancer type 1 susceptibility protein	1	Breast cancer	4igk_A	1n5o_X	207	0.98	0.206	724	767	686	43	31	31
P04156	Major prion protein	1	Gerstmann-Straussler disease	4n9o_A	3her_A	95	1.77	0.175	313	328	291	13	10	8
P06396	Gelsolin	1	Amyloidosis 5	6qw3_A	6h1f_B	101	0.41	0.125	353	348	336	14	14	12
P18206	Vinculin	1	Cardiomyopathy, dilated 1W	3vf0_A	5l0h_A	173	0.94	0.195	642	658	625	24	22	21
Q14749	Glycine N-methyltransferase	1	Glycine N-methyltransferase deficiency (GNMT	1r74_A	2azt_A	275	0.28	0.16	937	919	899	30	28	25
P07737	Profilin-1	1	Amyotrophic lateral sclerosis 18	1fil_A	4x25_B	131	0.89	0.193	477	488	451	25	31	20
P02766	Transthyretin	1	Amyloidosis, transthyretin-related	4ky2_A	5cly_A	116	0.38	0.107	387	384	376	8	8	8
P02649	Apolipoprotein E	1	Alzheimer disease 2	1bz4_A	1gs9_A	144	0.53	0.125	537	545	523	21	22	18
O95831	Apoptosis-inducing factor 1, mitochondrial	1	Combined oxidative phosphorylation deficiency 6	1m6i_A	5fs8_A	459	0.27	0.186	1775	1741	1703	77	82	68
P02768	Albumin	1	Hyperthyroxinemia, familial dysalbuminemic	1n5u_A	1hk3_A	554	3.92	0.345	2054	2043	1749	72	67	47
P17612	cAMP-dependent protein kinase catalytic subunit alpha	1	Primary pigmented nodular adrenocortical disease 4	4wb8_A	4wb6_B	334	0.66	0.179	1264	1264	1218	69	65	62
P31749	RAC-alpha serine/threonine-protein kinase	1	Breast cancer	1unq_A	2uzr_A	109	1.49	0.169	369	379	349	16	14	14
Q9BY41	Histone deacetylase 8	1	Cornelia de Lange syndrome 5	5vi6_A	4qa7_A	353	0.56	0.203	1405	1404	1353	65	69	61
P10275	Androgen receptor	1	Androgen insensitivity syndrome	3l3x_A	1gs4_A	244	1.01	0.153	956	957	924	46	47	41
P21802	Fibroblast growth factor receptor 2	1	Pfeiffer syndrome	3dar_A	3oj2_C	99	0.46	0.113	325	330	315	12	9	9
P04181	Ornithine aminotransferase, mitochondrial	1	Hyperornithinemia with gyrate atrophy of choroid and retina	5vwo_A	6hx7_A	394	0.28	0.136	1537	1543	1512	75	76	72
P47897	Glutamine--tRNA ligase	1	Microcephaly, progressive, with seizures and cerebral and cerebellar atrophy	4ye6_A	4ye9_A	707	0.68	0.24	2333	2390	2214	98	72	66
P49419	Alpha-aminoadipic semialdehyde dehydrogenase	1	Pyridoxine-dependent epilepsy	4zul_A	6o4h_A	497	0.43	0.181	2008	2009	1977	107	112	105
P60174	Triosephosphate isomerase	1	Triosephosphate isomerase deficiency	4poc_A	2vom_A	245	0.29	0.106	931	925	905	45	51	44
P35520	Cystathionine beta-synthase	1	Cystathionine beta-synthase deficiency	1jbq_A	4l28_A	348	1.16	0.241	1334	1307	1251	53	66	49
P03950	Angiogenin	1	Amyotrophic lateral sclerosis 9	4aoh_A	4ahm_A	119	0.3	0.099	422	429	414	19	19	18
Q9Y6X9	ATPase MORC2	1	Charcot-Marie-Tooth disease 2Z	5of9_A	5ofb_A	523	1.18	0.177	1934	1932	1889	84	86	79
P63316	Troponin C, slow skeletal and cardiac muscles	1	Cardiomyopathy, familial hypertrophic 13	3sd6_A	4gjf_A	86	0.31	0.053	303	307	301	12	11	10
P30613	Pyruvate kinase PKLR	1	Pyruvate kinase deficiency of red cells	2vgb_A	2vgg_A	506	0.37	0.197	1898	1897	1840	76	65	56
P35609	Alpha-actinin-2	1	Cardiomyopathy, dilated 1AA, with or without left ventricular non-compaction	5a38_A	5a4b_A	223	0.25	0.105	872	862	857	44	47	44
P06132	Uroporphyrinogen decarboxylase	1	Familial porphyria cutanea tarda	1r3q_A	1jph_A	357	0.37	0.17	1447	1457	1404	82	77	72
P07320	Gamma-crystallin D	2	Cataract 4, multiple types	1hk0_X	6eta_A	171	0.7	0.163	636	645	608	28	26	23
Q9HD40	O-phosphoseryl-tRNA	1	Pontocerebellar hypoplasia 2D	3hl2_A	4zdo_A	441	0.26	0.197	1695	1711	1656	77	69	65
P12955	Xaa-Pro dipeptidase	1	Prolidase deficiency	5m4g_A	5mc1_A	480	0.93	0.157	1899	1897	1863	108	107	99
Q8IYM1	Septin-12	1	Spermatogenic failure 10	6mq9_A	6mql_A	261	1.13	0.208	947	974	909	46	38	35
Q8WXF7	Atlastin-1	1	Spastic paraplegia 3, autosomal dominant	4idn_A	4idq_A	414	1.15	0.164	1573	1578	1531	73	74	67
P55072	Transitional endoplasmic reticulum ATPase	1	Inclusion body myopathy with early-onset Paget disease with or without frontotemporal dementia 1	5b6c_A	4ko8_A	171	0.95	0.191	601	595	561	26	23	22
P0DP23	Calmodulin-1	1	Ventricular tachycardia, catecholaminergic polymorphic, 4	4djc_A	6u3a_A	82	1.82	0.121	258	261	240	8	7	7
P02689	Myelin P2 protein	1	Charcot-Marie-Tooth disease, demyelinating, 1G	6s2m_A	5n4p_A	130	0.44	0.171	433	418	373	8	8	5
